# Supplementary material for: Neuropsychological Assessments to Explore the Cognitive Impact of Cochlear Implants: A Scoping Review
Source: J Clin Med. 2025 Oct 27;14(21):7628. doi: 10.3390/jcm14217628 (PMC12608580; doi:10.3390/jcm14217628)
Supplement: Supplementary file 1 [file jcm-14-07628-s001.zip]

Archive with 12 entries (12 files):
- Excel S1. Longitudinal_correlations.xlsx
- Excel S2 . CrossSectional_correlations.xlsx
- Figure S1. Number of evaluations and proportion of cognitive gains after cochlear implantation by domain..pdf
- Figure S2. Differences in cognitive status between CI users and other hearing profiles across domains.pdf
- Figure S3. Correlations between speech intelligibility and cognitive domain. .pdf
- Figure S4. Associations between cognition, quality of life (QoL), Hearing related QoL (HRQoL) and psychological well-being in CI users..pdf
- Supplementary Figures. Associations between cognition, audition and QoL.pdf
- Table S1. Characteristics and Main Findings of Longitudinal Studies Assessing Cognitive Outcomes Before and After Cochlear Implantation in Adults With Hearing Loss.pdf
- Table S2. Characteristics and Main Findings of Cross-sectional Studies Assessing Neuropsychological and Audiological Outcomes in Cochlear Implant Users and Control Groups.pdf
- Table S3. Newcastle-Ottawa Scale (NOS).pdf
- Table S4. Description of the Cognitive Test Used in the Scoping Review.pdf
- Table S5. PRISMA-ScR-Checklist.pdf
