# Supplementary material for: Neuropsychological Assessments to Explore the Cognitive Impact of Cochlear Implants: A Scoping Review
Source: J Clin Med. 2025 Oct 27;14(21):7628. doi: 10.3390/jcm14217628 (PMC12608580; doi:10.3390/jcm14217628)
Supplement: Supplementary file 1 [file jcm-14-07628-s001.zip › Excel S1. Longitudinal_correlations.xlsx]

## Sheet: LGlobalCognition
Test	n	Cognitive	Speech	HRQOL
CODEX	18	1	0	N/A	Ambert-Dahan et al., 2017
MoCA	15	1	1	1	Castiglione et al., 2016
MoCA	18	1	0	N/A	Ambert-Dahan et al., 2017
MoCA	77	1	1	N/A	Vasil et al., 2021
MMSE	93	1	0	0	Mosnier et al., 2015
MMSE	16	0	0	N/A	Sonnet et al., 2017
MMSE	70	1	0	N/A	Mosnier et al., 2018
MMSE	25	1	1	0	Anzivino et al., 2019
MMSE	44	0	1	1	Sorrentino et al., 2020
MMSE	37	0	0	0	Gurgel et al., 2022
MMSE	53	0	0	0	Herzog et al., 2022
MMSE	21	1	N/A	1	Ohta et al., 2022
MMSE	21	0	0	N/A	Zucca et al., 2022
MMSE	98	0	N/A	0	Mosnier et al., 2024
MMSE	15	0	0	N/A	Schauwecker et al., 2024
MMSE	30	0	0	N/A	Yoshida et al., 2025
SAGE	55	0	N/A	N/A	Young et al., 2023
RBANS-total	7	0	0	N/A	Cosetti et al., 2016
RBANS-total	20	1	0	0	Claes et al., 2018
RBANS-total	24	1	0	N/A	Mertens et al., 2021
RBANS-total	63	1	0	1	Calvino et al., 2022
RBANS-total	21	1	1	0	Andries et al., 2023
RBANS-total	25	1	0	N/A	Vandenbroeke et al., 2024

## Sheet: LMemory
Test	n	Cognitive	Speech	HRQOL
5-Word Test	93	1	0	0	Mosnier et al., 2015
5-Word Test	16	0	0	N/A	Sonnet et al., 2017
5-Word Test	70	0	0	N/A	Mosnier et al., 2018
BVMT	37	1	0	0	Gurgel et al., 2022
Hopkins Verbal Learning Test–Revised (HVLT-R)	37	1	0	0	Gurgel et al., 2022
Rey Auditory Verbal Learning Test (RAVLT)	25	1	1	0	Anzivino et al., 2019
Rey Auditory Verbal Learning Test (RAVLT)	21	0	0	N/A	Zucca et al., 2022
AlaCog-Recall and Delayed Recall	60	1	0	0	Völter et al., 2018
AlaCog-Recall and Delayed Recall	71	1	0	0	Völter et al., 2021
AlaCog-Recall and Delayed Recall	71	1	0	0	Völter et al., 2022
AlaCog-Recall and Delayed Recall	75	1	0	0	Völter et al., 2023
CANTAB- Delayed Matching Samples	23	0	0	N/A	Jayakody et al., 2017
CANTAB- Verbal Recognition Memory	23	0	0	N/A	Jayakody et al., 2017
CERAD- Figural memory inmediate and delayed recall	29	0	0	N/A	Huber et al., 2021
CERAD- Verbal episodic memory inmediate and delayed recall	29	0	0	N/A	Huber et al., 2021
Cogstate Brief Battery - One Card Learning	59	0	0	0	Sarant et al., 2019
Cogstate Brief Battery - One Card Learning	101	0	0	0	Sarant et al., 2024
RBANS-inmediate and delayed memory	7	1	1	N/A	Cosetti et al., 2016
RBANS-inmediate and delayed memory	20	1	0	0	Claes et al., 2018
RBANS-inmediate and delayed memory	24	1	0	N/A	Mertens et al., 2021
RBANS-inmediate and delayed memory	63	1	1	0	Calvino et al., 2022
RBANS-inmediate and delayed memory	21	1	0	0	Andries et al., 2023
RBANS-inmediate and delayed memory	25	1	0	N/A	Vandenbroeke et al., 2024

## Sheet: LExecutiveFunctions
Test	n	Cognitive	Speech	HRQOL
Arithmetic	21	0	0	0	Knopke et al., 2021
Arithmetic	33	1	0	0	Haeussler et al., 2023
Digit Span	25	0	0	0	Anzivino et al., 2019
Digit Span	37	1	0	0	Gurgel et al., 2022
Digit Span	21	0	0	0	Knopke et al., 2021
Digit Span	21	0	0	N/A	Zucca et al., 2022
Digit Span	33	0	0	0	Haeussler et al., 2023
Digit Span	15	0	1	N/A	Schauwecker et al., 2024
Digit Symbol Coding	21	0	0	0	Knopke et al., 2021
Digit Symbol Coding	33	0	0	0	Haeussler et al., 2023
Digit Symbol Coding	98	1	0	0	Mosnier et al., 2015
Hayling Sentence Completion Test	37	0	0	0	Gurgel et al., 2022
Raven’s Progressive Matrices	19	0	0	N/A	Zhan et al., 2020
Stroop Word Color Test	25	1	0	0	Anzivino et al., 2019
Stroop Word Color Test	37	1	0	0	Gurgel et al., 2022
Stroop Word Color Test	19	1	1	N/A	Zhan et al., 2020
Stroop Word Color Test	15	0	0	N/A	Schauwecker et al., 2024
Symbol Search	21	0	0	0	Knopke et al., 2021
Symbol Search	33	1	0	0	Haeussler et al., 2023
Trail Making Test A&B (TMT)	93	1	0	0	Mosnier et al., 2015
Trail Making Test A&B (TMT)	7	0	0	N/A	Cosetti et al., 2016
Trail Making Test A&B (TMT)	16	0	1	N/A	Sonnet et al., 2017
Trail Making Test A&B (TMT)	70	1	0	0	Mosnier et al., 2018
Trail Making Test A&B (TMT)	25	0	0	0	Anzivino et al., 2019
Trail Making Test A&B (TMT)	37	0	0	0	Gurgel et al., 2022
Trail Making Test A&B (TMT)	21	0	1	N/A	Zucca et al., 2022
Trail Making Test A&B (TMT)	98	0	0	0	Mosnier et al., 2024
Timed up and go (TUG)	98	0	0	0	Mosnier et al., 2024
Visual symbol Span	19	1	1	N/A	Zhan et al., 2020
Visual digit Span	19	0	0	N/A	Zhan et al., 2020
Visual Object Span	19	0	0	N/A	Zhan et al., 2020
RCPM	30	0	1	N/A	Yoshida et al., 2025
AlaCog-N-back	60	1	0	0	Völter et al., 2018
AlaCog-N-back	71	1	0	0	Völter et al., 2021
AlaCog-N-back	71	1	0	0	Völter et al., 2022
AlaCog-OSPAN	60	1	0	0	Völter et al., 2018
AlaCog-OSPAN	71	1	0	0	Völter et al., 2021
AlaCog-OSPAN	71	1	1	0	Völter et al., 2022
AlaCog-Flanker	60	1	0	0	Völter et al., 2018
AlaCog-Flanker	71	1	0	0	Völter et al., 2021
AlaCog-Flanker	71	1	0	0	Völter et al., 2022
AlaCog-Trail Making Test A&B	60	0	0	0	Völter et al., 2018
AlaCog-Trail Making Test A&B	71	0	0	0	Völter et al., 2021
AlaCog-Trail Making Test A&B	71	0	1	0	Völter et al., 2022
CANTAB- Paired Association Learning	23	1	0	N/A	Jayakody et al., 2017
CANTAB- Reaction Time	23	1	0	N/A	Jayakody et al., 2017
CERAD-Stroop Word Color Test	29	0	0	N/A	Huber et al., 2021
CERAD- Trail Making Test A&B	29	0	0	N/A	Huber et al., 2021
Cogstate Brief Battery- One back	59	0	0	0	Sarant et al., 2019
Cogstate Brief Battery-One back	101	1	0	0	Sarant et al., 2024
Cogstate Brief Battery- Groton Maze	59	1	0	0	Sarant et al., 2019
Cogstate Brief Battery-Groton Maze	101	1	0	0	Sarant et al., 2024
WASI-Matrix Reasoning	7	1	0	N/A	Cosetti et al., 2016
WASI-Similarities	7	0	0	N/A	Cosetti et al., 2016

## Sheet: LAttention
Test	n	Cognitive	Speech	HRQOL
d2 Test of Attention	93	1	0	0	Mosnier et al., 2015
d2 Test of Attention	70	1	0	N/A	Mosnier et al., 2018
d2 Test of Attention	37	1	0	0	Gurgel et al., 2022
Multiple Features Target Cancellation	25	0	0	0	Anzivino et al., 2019
AlaCog-M3	60	1	1	0	Völter et al., 2018
AlaCog-M3	71	1	1	0	Völter et al., 2021
AlaCog-M3	71	0	0	1	Völter et al., 2022
CANTAB- Attention Switching	23	1	1	N/A	Jayakody et al., 2017
Cogstate Brief Battery-Identification	59	0	0	0	Sarant et al., 2019
Cogstate Brief Battery-Identification	101	0	0	0	Sarant et al., 2024
RBANS-attention	7	0	0	N/A	Cosetti et al., 2016
RBANS-attention	20	1	0	0	Claes et al., 2018
RBANS-attention	24	1	0	N/A	Mertens et al., 2021
RBANS-attention	63	0	0	0	Calvino et al., 2022
RBANS-attention	21	0	0	0	Andries et al., 2023
RBANS-attention	25	1	0	N/A	Vandenbroeke et al., 2024

## Sheet: LLanguage
Test	n	Cognitive	Speech	HRQOL
Boston Naming Test (BNT)	7	0	1	N/A	Cosetti et al., 2016
Cardebat’s fluencies	43	1	0	N/A	Baranger et al., 2023
Controlled Oral Word Association Tests	7	0	0	N/A	Cosetti et al., 2016
Test de Dénomination Orale d’images (DO80)	16	0	0	N/A	Sonnet et al., 2017
Phonemic and semantic fluency tasks	93	0	1	0	Mosnier et al., 2015
Phonemic and semantic fluency tasks	70	1	0	N/A	Mosnier et al., 2018
Phonemic and semantic fluency tasks	25	0	0	0	Anzivino et al., 2019
Phonemic and semantic fluency tasks	21	0	0	N/A	Zucca et al., 2022
AlaCog-Chicago word fluency	60	1	0	0	Völter et al., 2018
AlaCog-Chicago word fluency	71	1	0	1	Völter et al., 2021
AlaCog-Chicago word fluency	71	1	0	0	Völter et al., 2022
RBANS-language	7	1	0	N/A	Cosetti et al., 2016
RBANS-language	20	0	0	0	Claes et al., 2018
RBANS-language	24	0	0	N/A	Mertens et al., 2021
RBANS-language	63	1	0	0	Calvino et al., 2022
RBANS-language	21	0	0	0	Andries et al., 2023
RBANS-language	25	0	0	N/A	Vandenbroeke et al., 2024
WASI-Vocabulary	7	0	1	N/A	Cosetti et al., 2016

## Sheet: LVisuospatial
Test	n	Cognitive	Speech	HRQOL
Clock Drawing Test (CDT)	93	1	0	0	Mosnier et al., 2015
Clock Drawing Test (CDT)	29	1	1	N/A	Huber et al., 2021
Clock Drawing Test (CDT)	70	1	0	N/A	Mosnier et al., 2018
Clock Drawing Test (CDT)	21	0	0	N/A	Zucca et al., 2022
Corsi Block-tapping Test	25	0	0	0	Anzivino et al., 2019
Corsi Block-tapping Test	21	0	0	N/A	Zucca et al., 2022
Rey-Osterrieth Complex Figure Test	16	0	0	N/A	Sonnet et al., 2017
Rey-Osterrieth Complex Figure Test	25	0	0	0	Anzivino et al., 2019
Spatial span	37	0	0	0	Gurgel et al., 2022
Kohs block design	30	0	1	N/A	Yoshida et al., 2025
CANTAB- Spatial Working Memory	23	1	1	N/A	Jayakody et al., 2017
RBANS-visuospatial	7	0	0	N/A	Cosetti et al., 2016
RBANS-visuospatial	20	0	0	0	Claes et al., 2018
RBANS-visuospatial	24	0	0	N/A	Mertens et al., 2021
RBANS-visuospatial	63	1	1	0	Calvino et al., 2022
RBANS-visuospatial	21	0	0	0	Andries et al., 2023
RBANS-visuospatial	25	0	0	N/A	Vandenbroeke et al., 2024
WASI-Block design	7	1	0	N/A	Cosetti et al., 2016

## Sheet: LReadingSkills
Test	n	Cognitive	Speech	HRQOL
Test of Premorbid Functioning (TOPF)	7	0	1	N/A	Cosetti et al., 2016
Test of Word Reading Efficiency (TOWRE)	15	0	0	N/A	Schauwecker et al., 2024
ReaCT Kyoto	30	0	0	N/A	Yoshida et al., 2025
