# Supplementary material for: Neuropsychological Assessments to Explore the Cognitive Impact of Cochlear Implants: A Scoping Review
Source: J Clin Med. 2025 Oct 27;14(21):7628. doi: 10.3390/jcm14217628 (PMC12608580; doi:10.3390/jcm14217628)
Supplement: Supplementary file 1 [file jcm-14-07628-s001.zip › Excel S2 . CrossSectional_correlations.xlsx]

## Sheet: CGlobalCognition
Test	n	Cognitive	Speech	HRQOL
MoCA	45	1	0	0	Castiglione et al., 2016
MMSE	31	N/A	0	0	Moberly et al., 2018
RBANS-Total	142	1	1	1	Claes et al., 2018
RBANS-Total	30	N/A	0	0	Giallini et al., 2023
MMSE	25	0	1/L	0/L	Anzivino et al., 2019
MMSE	101	1	N/A	N/A	Sarant et al., 2024
MMSE	44	0	1/L	1/L	Sorrentino et al., 2020
RBANS-total	24	1	0/L	N/A/L	Mertens et al., 2021

## Sheet: CMemory
Test	n	Cognitive	Speech	HRQOL
CVLT-II	102	1	0	0	Kramer et. al., 2018
Non-Verbal Learning Test (NVLT)	61	0	0	1	Huber et al., 2023
RBANS-Memory	142	0	0	0	Claes et al., 2018
RBANS-Memory	30	N/A	0	0	Giallini et al., 2023
Rey Auditory Verbal Learning Test (RAVLT)	25	0	1/L	0/L	Anzivino et al., 2019
RBANS-inmediate and delayed memory	24	0	0/L	N/A/L	Mertens et al., 2021
AlaCog-Recall and Delayed Recall	71	1	0/L	0/L	Völter et al., 2021
AlaCog-Recall and Delayed Recall	75	1	0/L	0/L	Völter et al., 2023
Cogstate Brief Battery- One Card Learning	101	1	0/L	0/L	Sarant et al., 2024
CERAD-Verbal episodic memory inmediate and delayed recall	29	1	0/L	N/A/L	Huber et al., 2021
CERAD-Figural episodic memory inmediate and delayed recall	29	1	0/L	N/A/L	Huber et al., 2021

## Sheet: CExecutiveFunction
Test	n	Cognitive	Speech	HRQOL
Auditory Stroop Task	93	1	0	N/A	Ceuleers et al., 2024
Categorization Working Memory Task (CWMT)	30	N/A	1	0	Giallini et al., 2023
Digit Span	31	N/A	1	0	Moberly et al., 2018
Digit Span	30	N/A	1	0	Giallini et al., 2023
Digit Span	61	0	0	1	Huber et al., 2023
Letter-Number Sequencing Task	93	1	0	N/A	Ceuleers et al., 2024
N-Back	61	0	0	0	Huber et al., 2023
Raven’s Progressive Matrices	102	1	0	1	Kramer et. al., 2018
	31	N/A	1	0	Moberly et al., 2018
	97	1	1	N/A	Moberly et al., 2025
Stroop Word Color Test	102	0	0	0	Kramer et. al., 2018
	31	N/A	0	0	Moberly et al., 2018
	97	0	1	N/A	Moberly et al., 2025
Trail Making Test A&B (TMT)	17	N/A	1	0	Hua et al., 2017
	61	0	0	1	Huber et al., 2023
Visual symbol Span	102	1	0	0	Kramer et. al., 2018
Visual digit Span	102	0	0	1	Kramer et. al., 2018
	97	1	0	N/A	Moberly et al., 2025
Visual Object Span	102	0	0	0	Kramer et. al., 2018
Reading Span Test	17	N/A	1	N/A	Hua et al., 2017
NIH Toolbox - Flanker	20	0	0	N/A	Schvartz-Leyzac et al., 2023
NIH Toolbox- List Sorting Working Memory	20	0	0	N/A	Schvartz-Leyzac et al., 2023
NIH Toolbox- Dimensional Change Recognition	20	0	0	N/A	Schvartz-Leyzac et al., 2023
NIH Toolbox- Pattern Comparison Prossing Speed	20	0	1	N/A	Schvartz-Leyzac et al., 2023
CANTAB- Paired Association Learning	23	1	0/L	N/A/L	Jayakody et al., 2017
CANTAB- Reaction Time	23	1	0/L	N/A/L	Jayakody et al., 2017
Digit Span	25	0	0/L	0/L	Anzivino et al., 2019
Stroop Word Color Test	19	1	1/L	N/A/L	Zhan et al., 2020
Visual symbol Span	19	1	1/L	N/A/L	Zhan et al., 2020
Visual digit Span	19	0	0/L	N/A/L	Zhan et al., 2020
Visual Object Span	19	0	0/L	N/A/L	Zhan et al., 2020
CERAD-Stroop Word Color Test	29	1	0/L	N/A/L	Huber et al., 2021
CERAD- Trail Making Test A&B	29	1	0/L	N/A/L	Huber et al., 2021
AlaCog-N-back	71	0	0/L	0/L	Völter et al., 2021
AlaCog-OSPAN	71	0	0/L	0/L	Völter et al., 2021
AlaCog-Flanker	71	1	0/L	0/L	Völter et al., 2021
AlaCog-Trail Making Test A&B	71	0	0/L	0/L	Völter et al., 2021
Cogstate Brief Battery-Groton Maze	101	N/A	0/L	0/L	Sarant et al., 2024
Cogstate Brief Battery-One back	101	1	0/L	0/L	Sarant et al., 2024

## Sheet: CAttention
Test	n	Cognitive	Speech	HRQOL
Letter Detection Test	93	1	0	N/A	Ceuleers et al., 2024
RBANS	142	0	0	0	Claes et al., 2018
RBANS-attention	30	N/A	1	0	Giallini et al., 2023
CANTAB- Attention Switching	23	1	1/L	N/A/L	Jayakody et al., 2017
Multiple Features Target Cancellation	25	0	0/L	0/L	Anzivino et al., 2019
RBANS-attention	24	1	0/L	N/A/L	Mertens et al., 2021
AlaCog-M3	71	0	1/L	0/L	Völter et al., 2021
Cogstate Brief Battery-Identification	101	1	0/L	0/L	Sarant et al., 2024

## Sheet: CLanguage
Test	n	Cognitive	Speech	HRQOL
Regensburg Word Test (RWT)	61	0	0	1	Huber et al., 2023
WordFAM	97	1	1	N/A	Moberly et al., 2025
NIH Toolbox Cognition Battery	20	0	0	N/A	Schvartz-Leyzac et al., 2023
NIH Toolbox Cognition Battery	20	0	0	N/A	Schvartz-Leyzac et al., 2023
RBANS	142	0	0	0	Claes et al., 2018
RBANS	30	N/A	0	0	Giallini et al., 2023
Phonemic and semantic fluency tasks	25	0	0/L	0/L	Anzivino et al., 2019
RBANS-language	24	1	0/L	N/A/L	Mertens et al., 2021
AlaCog-Chicago word fluency	71	0	0/L	1/L	Völter et al., 2021

## Sheet: CVisuospatial
Test	n	Cognitive	Speech	HRQOL
RBANS-visuospatial	142	0	0	0	Claes et al., 2018
RBANS-visuospatial	30	N/A	0	0	Giallini et al., 2023
CANTAB- Spatial Working Memory	23	1	1/L	N/A/L	Jayakody et al., 2017
Corsi Block-tapping Test	25	0	0/L	0/L	Anzivino et al., 2019
Rey-Osterrieth Complex Figure Test	25	0	0/L	0/L	Anzivino et al., 2019
Clock Drawing Test (CDT)	29	0	1/L	N/A/L	Huber et al., 2021
RBANS-visuospatial	24	0	0/L	N/A/L	Mertens et al., 2021

## Sheet: CReadingSkills
Test	n	Cognitive	Speech	HRQOL
Test of Word Reading Efficiency (TOWRE)	102	1	0	1	Kramer et. al., 2018
Test of Word Reading Efficiency (TOWRE)	31	N/A	0	0	Moberly et al., 2018
Test of Word Reading Efficiency (TOWRE)	97	1	1	N/A	Moberly et al., 2025
Wide Range Achievement Test (WRAT)	31	N/A	0	0	Moberly et al., 2018
